# Supplementary material for: Supplement Based on Fermented Milk Permeate for Feeding Newborn Calves: Influence on Blood, Growth Performance, and Faecal Parameters, including Microbiota, Volatile Compounds, and Fatty and Organic Acid Profiles
Source: Animals (Basel). 2021 Aug 30;11(9):2544. doi: 10.3390/ani11092544 (PMC8466287; doi:10.3390/ani11092544)
Supplement: Supplementary file 1 [file animals-11-02544-s001.zip]

Archive with 1 entries (1 files):
- animals-1307689-supplementary.pdf
